# Supplementary material for: Biological Efficacy of Compounds from Stingless Honey and Sting Honey against Two Pathogenic Bacteria: An In Vitro and In Silico Study
Source: Molecules. 2022 Oct 3;27(19):6536. doi: 10.3390/molecules27196536 (PMC9570921; doi:10.3390/molecules27196536)
Supplement: Supplementary file 1 [file molecules-27-06536-s001.zip]

Archive with 1 entries (1 files):
- molecules-1929518-supplementary.pdf
